# Supplementary material for: Multiparticulate Systems of Meloxicam for Colonic Administration in Cancer or Autoimmune Diseases
Source: Pharmaceutics. 2022 Jul 20;14(7):1504. doi: 10.3390/pharmaceutics14071504 (PMC9322124; doi:10.3390/pharmaceutics14071504)
Supplement: Supplementary file 1 [file pharmaceutics-14-01504-s001.zip]

Archive with 1 entries (1 files):
- pharmaceutics-1753133-supplementary.pdf
